# Supplementary material for: The Network of Interactions Between Classical Swine Fever Virus Nonstructural Protein p7 and Host Proteins
Source: Front Microbiol. 2020 Nov 30;11:597893. doi: 10.3389/fmicb.2020.597893 (PMC7733924; doi:10.3389/fmicb.2020.597893)
Supplement: Supplementary file 1 [file Table_1.XLSX]

## Sheet: Table S1
Table S1. Interactions of proteins using for constructing the p7-cellular protein interaction network.
Name	Combined_score
SLC25A31 (interacts with) PRKCE	0.809
SLC25A31 (interacts with) TSPO	0.848
SLC25A31 (interacts with) VDAC1P5	0.877
PPIF (interacts with) PRKCE	0.811
PPIF (interacts with) SLC25A31	0.874
PPIF (interacts with) VDAC1P5	0.887
PRKCE (interacts with) VDAC1P5	0.811
STARD3 (interacts with) VDAC1P5	0.801
STARD3 (interacts with) VDAC1	0.817
VDAC1P5 (interacts with) TSPO	0.875
TOMM20 (interacts with) VDAC1P5	0.956
ANT3 (interacts with) SLC25A31	0.802
ANT3 (interacts with) PRKCE	0.825
ANT3 (interacts with) TSPO	0.85
ANT3 (interacts with) VDAC1P5	0.892
ANT3 (interacts with) PPIF	0.923
SLC25A4 (interacts with) SLC25A31	0.803
SLC25A4 (interacts with) PRKCE	0.832
SLC25A4 (interacts with) TSPO	0.848
SLC25A4 (interacts with) VDAC1	0.875
SLC25A4 (interacts with) VDAC1P5	0.877
SLC25A4 (interacts with) PPIF	0.915
SLC25A4 (interacts with) ANT3	0.921
SLC25A6 (interacts with) VDAC1	0.831
SLC25A6 (interacts with) SLC25A4	0.96
STAR (interacts with) TSPO	0.706
STAR (interacts with) VDAC1P5	0.825
STAR (interacts with) VDAC1	0.888
STAR (interacts with) STARD3	0.91
PODXL (interacts with) CNTN1	0.705
NRCAM (interacts with) CNTN1	0.909
PTPRZ1 (interacts with) NRCAM	0.741
PTPRZ1 (interacts with) CNTN1	0.932
CNTNAP1 (interacts with) NRCAM	0.73
CNTNAP1 (interacts with) CNTN1	0.913
NFASC (interacts with) CNTN1	0.846
NFASC (interacts with) NRCAM	0.93
NFASC (interacts with) CNTNAP1	0.974
GGNBP2 (interacts with) NEURL1	0.735
VDAC1 (interacts with) TOMM20	0.731
VDAC1 (interacts with) PRKCE	0.811
VDAC1 (interacts with) VDAC1P5	0.828
VDAC1 (interacts with) SLC25A31	0.868
VDAC1 (interacts with) PPIF	0.897
VDAC1 (interacts with) TSPO	0.941
VDAC1 (interacts with) ANT3	0.96
p7 (interacts with) GGNBP2	0.999
p7 (interacts with) CNTN1	0.999
p7 (interacts with) COPS2	0.999
p7 (interacts with) PIAS1	0.999
p7 (interacts with) POMP	0.999
p7 (interacts with) VDAC1	0.999
p7 (interacts with) MAPRE1	0.999
ENSSSCG00000024811 (interacts with) COPS2	0.88
ENSSSCG00000024811 (interacts with) ENSSSCG00000026839	0.936
ENSSSCG00000024811 (interacts with) COPS8	0.96
ENSSSCG00000024811 (interacts with) COPS5	0.963
ENSSSCG00000024811 (interacts with) COPS4	0.97
ENSSSCG00000024811 (interacts with) COPS3	0.975
ENSSSCG00000026839 (interacts with) PSMD12	0.776
ENSSSCG00000026839 (interacts with) COPS2	0.907
ENSSSCG00000026839 (interacts with) COPS8	0.916
ENSSSCG00000026839 (interacts with) COPS7A	0.936
ENSSSCG00000026839 (interacts with) COPS3	0.972
ENSSSCG00000026839 (interacts with) COPS5	0.976
CUL4B (interacts with) PIAS1	0.905
CUL4B (interacts with) SUMO1	0.915
CUL4B (interacts with) COPS4	0.961
CUL4B (interacts with) COPS2	0.974
CUL4B (interacts with) COPS5	0.977
ENSSSCG00000029478 (interacts with) CUL4B	0.9
ENSSSCG00000029478 (interacts with) PIAS1	0.905
ENSSSCG00000029478 (interacts with) SUMO1	0.915
ENSSSCG00000029478 (interacts with) SUMO2	0.919
ENSSSCG00000029478 (interacts with) COPS3	0.96
ENSSSCG00000029478 (interacts with) COPS8	0.96
ENSSSCG00000029478 (interacts with) COPS4	0.961
ENSSSCG00000029478 (interacts with) COPS2	0.974
ENSSSCG00000029478 (interacts with) COPS5	0.977
DYNC1H1 (interacts with) RANBP2	0.905
DYNC1H1 (interacts with) ENSSSCG00000023884	0.905
DYNC1H1 (interacts with) DCTN3	0.921
DYNC1H1 (interacts with) MAPRE1	0.951
DYNC1H1 (interacts with) DYNC1I1	0.964
DYNC1H1 (interacts with) DCTN2	0.971
DYNC1H1 (interacts with) DCTN1	0.977
DYNC1H1 (interacts with) ACTR1A	0.977
DYNC1H1 (interacts with) PAFAH1B1	0.978
DYNC1H1 (interacts with) DYNC1I2	0.978
POMP (interacts with) PSMD4	0.727
POMP (interacts with) PSMC1	0.738
POMP (interacts with) TBP10	0.815
POMP (interacts with) PSMA6	0.838
POMP (interacts with) PSMC6	0.846
POMP (interacts with) PSMD2	0.855
POMP (interacts with) PSMC2	0.861
POMP (interacts with) PSMA8	0.864
POMP (interacts with) PSMB6	0.886
POMP (interacts with) PSMA3	0.89
POMP (interacts with) PSMC3	0.907
POMP (interacts with) ENSSSCG00000027274	0.91
POMP (interacts with) PSMA1	0.91
POMP (interacts with) PSMA5	0.918
POMP (interacts with) ENSSSCG00000006830	0.918
POMP (interacts with) PSMA2	0.929
POMP (interacts with) PSMB3	0.959
POMP (interacts with) PSMB7	0.96
POMP (interacts with) PSMA4	0.979
POMP (interacts with) PSMB4	0.98
CUL3 (interacts with) PSMD13	0.901
CUL3 (interacts with) PSMA5	0.904
CUL3 (interacts with) PSMA1	0.904
CUL3 (interacts with) PSMA3	0.904
CUL3 (interacts with) PSMB7	0.904
CUL3 (interacts with) PSMD8	0.906
CUL3 (interacts with) PSMA6	0.909
CUL3 (interacts with) PSMA4	0.912
CUL3 (interacts with) PSMA8	0.913
CUL3 (interacts with) PSMC3	0.916
CUL3 (interacts with) PSMC6	0.917
CUL3 (interacts with) PSMC2	0.921
CUL3 (interacts with) PSMD6	0.924
CUL3 (interacts with) CUL1	0.93
CUL3 (interacts with) PSMD4	0.931
CUL3 (interacts with) PSMC1	0.933
CUL3 (interacts with) FBXL4	0.939
CUL3 (interacts with) BTRC	0.958
CUL3 (interacts with) COPS2	0.963
CUL3 (interacts with) COPS4	0.967
CUL3 (interacts with) TCEB1	0.971
CUL3 (interacts with) COPS5	0.977
DYNC1I2 (interacts with) DCTN3	0.901
DYNC1I2 (interacts with) RANBP2	0.902
DYNC1I2 (interacts with) MAPRE1	0.911
DYNC1I2 (interacts with) DYNC1I1	0.964
DYNC1I2 (interacts with) DCTN2	0.981
DYNC1I2 (interacts with) DCTN1	0.984
DYNC1I2 (interacts with) ACTR1A	0.984
DYNC1I1 (interacts with) DCTN3	0.9
DYNC1I1 (interacts with) MAPRE1	0.908
DYNC1I1 (interacts with) RANBP2	0.918
DYNC1I1 (interacts with) ACTR1A	0.966
DYNC1I1 (interacts with) DCTN2	0.981
DYNC1I1 (interacts with) DCTN1	0.985
BTRC (interacts with) PSMA4	0.9
BTRC (interacts with) PSMC6	0.9
BTRC (interacts with) PSMA6	0.9
BTRC (interacts with) PSMA8	0.9
BTRC (interacts with) PSMA5	0.9
BTRC (interacts with) PSMA3	0.901
BTRC (interacts with) PSMB7	0.902
BTRC (interacts with) COPS4	0.909
BTRC (interacts with) TCEB1	0.911
BTRC (interacts with) PSMD4	0.912
BTRC (interacts with) PSMD8	0.912
BTRC (interacts with) COPS5	0.924
BTRC (interacts with) FBXL4	0.925
BTRC (interacts with) PSMC1	0.93
BTRC (interacts with) COPS2	0.932
FBXW11 (interacts with) COPS8	0.901
FBXW11 (interacts with) DCUN1D1	0.902
FBXW11 (interacts with) DCUN1D2	0.902
FBXW11 (interacts with) TCEB1	0.904
FBXW11 (interacts with) COPS4	0.908
FBXW11 (interacts with) COPS3	0.909
FBXW11 (interacts with) COPS7B	0.911
FBXW11 (interacts with) FBXW7	0.914
FBXW11 (interacts with) COPS5	0.925
FBXW11 (interacts with) NEDD8	0.928
FBXW11 (interacts with) COPS2	0.931
FBXW11 (interacts with) FBXL4	0.939
FBXW11 (interacts with) BTRC	0.944
FBXW11 (interacts with) CUL3	0.955
FBXW11 (interacts with) SKP2	0.963
FBXW11 (interacts with) CUL1	0.986
MAPRE1 (interacts with) DCTN2	0.91
ENSSSCG00000023884 (interacts with) DYNC1I1	0.902
ENSSSCG00000023884 (interacts with) DYNC1I2	0.902
ENSSSCG00000023884 (interacts with) MAPRE1	0.904
ENSSSCG00000023884 (interacts with) RANBP2	0.904
ENSSSCG00000023884 (interacts with) PAFAH1B1	0.914
ENSSSCG00000023884 (interacts with) SUMO3	0.976
ENSSSCG00000023884 (interacts with) SUMO2	0.976
ENSSSCG00000023884 (interacts with) SUMO1	0.978
FBXW7 (interacts with) COPS8	0.901
FBXW7 (interacts with) DCUN1D1	0.903
FBXW7 (interacts with) DCUN1D2	0.903
FBXW7 (interacts with) COPS3	0.903
FBXW7 (interacts with) COPS2	0.908
FBXW7 (interacts with) COPS4	0.915
FBXW7 (interacts with) TCEB1	0.922
FBXW7 (interacts with) BTRC	0.924
FBXW7 (interacts with) FBXL4	0.93
FBXW7 (interacts with) COPS5	0.94
FBXW7 (interacts with) CUL3	0.945
FBXW7 (interacts with) SKP2	0.948
FBXW7 (interacts with) CUL1	0.988
COPS7B (interacts with) ENSSSCG00000026839	0.768
COPS7B (interacts with) FBXW7	0.9
COPS7B (interacts with) TCEB1	0.901
COPS7B (interacts with) DCUN1D2	0.902
COPS7B (interacts with) DCUN1D1	0.902
COPS7B (interacts with) FBXL4	0.906
COPS7B (interacts with) SKP2	0.908
COPS7B (interacts with) BTRC	0.911
COPS7B (interacts with) CUL3	0.929
COPS7B (interacts with) NEDD8	0.932
COPS7B (interacts with) CUL1	0.932
COPS7B (interacts with) ENSSSCG00000029478	0.941
COPS7B (interacts with) CUL4B	0.941
COPS7B (interacts with) COPS2	0.985
COPS7B (interacts with) COPS8	0.986
COPS7B (interacts with) COPS5	0.987
COPS7B (interacts with) COPS4	0.988
COPS7B (interacts with) COPS3	0.99
DCUN1D2 (interacts with) FBXL4	0.9
DCUN1D2 (interacts with) BTRC	0.902
DCUN1D2 (interacts with) COPS8	0.902
DCUN1D2 (interacts with) COPS4	0.907
DCUN1D2 (interacts with) COPS3	0.91
DCUN1D2 (interacts with) COPS2	0.92
DCUN1D2 (interacts with) SKP2	0.929
DCUN1D2 (interacts with) TCEB1	0.932
DCUN1D2 (interacts with) ENSSSCG00000029478	0.945
DCUN1D2 (interacts with) CUL4B	0.945
DCUN1D2 (interacts with) COPS5	0.963
DCUN1D2 (interacts with) CUL3	0.966
DCUN1D2 (interacts with) CUL1	0.99
DCTN3 (interacts with) MAPRE1	0.901
DCTN3 (interacts with) ACTR1A	0.966
DCTN3 (interacts with) DCTN2	0.974
DCTN3 (interacts with) DCTN1	0.99
PIAS1 (interacts with) SUMO1	0.983
TCEB1 (interacts with) PSMC1	0.903
TCEB1 (interacts with) PSMA8	0.905
TCEB1 (interacts with) COPS2	0.905
TCEB1 (interacts with) PSMD8	0.907
TCEB1 (interacts with) PSMB7	0.909
TCEB1 (interacts with) PSMC6	0.919
TCEB1 (interacts with) PSMA6	0.92
TCEB1 (interacts with) PSMA4	0.92
TCEB1 (interacts with) FBXL4	0.928
TCEB1 (interacts with) PSMA3	0.944
RNF7 (interacts with) CUL4B	0.835
RNF7 (interacts with) ENSSSCG00000029478	0.835
RNF7 (interacts with) COPS8	0.925
RNF7 (interacts with) COPS7B	0.926
RNF7 (interacts with) COPS2	0.929
RNF7 (interacts with) COPS3	0.933
RNF7 (interacts with) FBXL4	0.941
RNF7 (interacts with) COPS4	0.942
RNF7 (interacts with) FBXW7	0.95
RNF7 (interacts with) BTRC	0.963
RNF7 (interacts with) FBXW11	0.963
RNF7 (interacts with) COPS5	0.971
RNF7 (interacts with) CUL3	0.974
RNF7 (interacts with) DCUN1D1	0.978
RNF7 (interacts with) DCUN1D2	0.978
RNF7 (interacts with) CUL1	0.984
RNF7 (interacts with) SKP2	0.989
RNF7 (interacts with) TCEB1	0.992
RNF7 (interacts with) NEDD8	0.993
SUMO3 (interacts with) NEDD8	0.837
SUMO3 (interacts with) SUMO1	0.912
SUMO3 (interacts with) ENSSSCG00000029478	0.919
SUMO3 (interacts with) CUL4B	0.919
SUMO3 (interacts with) PIAS1	0.961
SUMO3 (interacts with) SUMO2	0.981
SUMO3 (interacts with) RANBP2	0.989
PAFAH1B1 (interacts with) DCTN3	0.913
PAFAH1B1 (interacts with) RANBP2	0.916
PAFAH1B1 (interacts with) ACTR1A	0.939
PAFAH1B1 (interacts with) MAPRE1	0.965
PAFAH1B1 (interacts with) DCTN2	0.965
PAFAH1B1 (interacts with) DYNC1I1	0.972
PAFAH1B1 (interacts with) DYNC1I2	0.979
PAFAH1B1 (interacts with) DCTN1	0.995
DCTN1 (interacts with) MAPRE1	0.986
DCTN1 (interacts with) DCTN2	0.995
ENSSSCG00000006830 (interacts with) PSMA8	0.903
ENSSSCG00000006830 (interacts with) PSMA3	0.964
ENSSSCG00000006830 (interacts with) PSMD8	0.971
ENSSSCG00000006830 (interacts with) PSMB4	0.98
ENSSSCG00000006830 (interacts with) PSMB7	0.982
ENSSSCG00000006830 (interacts with) PSMA6	0.992
ENSSSCG00000006830 (interacts with) PSMC1	0.992
ENSSSCG00000006830 (interacts with) PSMA4	0.993
ENSSSCG00000006830 (interacts with) PSMC6	0.994
ENSSSCG00000006830 (interacts with) PSMD4	0.994
RANBP2 (interacts with) MAPRE1	0.904
RANBP2 (interacts with) SUMO1	0.995
SKP2 (interacts with) PSMB7	0.9
SKP2 (interacts with) PSMD8	0.9
SKP2 (interacts with) PSMD4	0.901
SKP2 (interacts with) PSMA8	0.901
SKP2 (interacts with) PSMC2	0.902
SKP2 (interacts with) PSMA1	0.902
SKP2 (interacts with) PSMC3	0.903
SKP2 (interacts with) PSMA6	0.903
SKP2 (interacts with) PSMA4	0.904
SKP2 (interacts with) PSMA5	0.904
SKP2 (interacts with) PSMA3	0.906
SKP2 (interacts with) COPS2	0.906
SKP2 (interacts with) PSMD6	0.908
SKP2 (interacts with) PSMC1	0.908
SKP2 (interacts with) PSMC6	0.909
SKP2 (interacts with) PSMD13	0.91
SKP2 (interacts with) COPS4	0.913
SKP2 (interacts with) COPS8	0.921
SKP2 (interacts with) FBXL4	0.932
SKP2 (interacts with) TCEB1	0.946
SKP2 (interacts with) COPS5	0.954
SKP2 (interacts with) BTRC	0.965
SKP2 (interacts with) CUL3	0.973
SKP2 (interacts with) CUL1	0.996
ENSSSCG00000001468 (interacts with) POMP	0.803
ENSSSCG00000001468 (interacts with) BTRC	0.9
ENSSSCG00000001468 (interacts with) SKP2	0.9
ENSSSCG00000001468 (interacts with) TCEB1	0.902
ENSSSCG00000001468 (interacts with) CUL1	0.906
ENSSSCG00000001468 (interacts with) CUL3	0.906
ENSSSCG00000001468 (interacts with) PSMB6	0.91
ENSSSCG00000001468 (interacts with) NEDD8	0.928
ENSSSCG00000001468 (interacts with) ENSSSCG00000006830	0.932
ENSSSCG00000001468 (interacts with) PSMA2	0.956
ENSSSCG00000001468 (interacts with) PSMB4	0.958
ENSSSCG00000001468 (interacts with) PSMD2	0.977
ENSSSCG00000001468 (interacts with) ENSSSCG00000022740	0.982
ENSSSCG00000001468 (interacts with) PSMD6	0.982
ENSSSCG00000001468 (interacts with) PSMC2	0.982
ENSSSCG00000001468 (interacts with) PSMD3	0.982
ENSSSCG00000001468 (interacts with) ENSSSCG00000027274	0.987
ENSSSCG00000001468 (interacts with) PSMA1	0.987
ENSSSCG00000001468 (interacts with) PSMA8	0.988
ENSSSCG00000001468 (interacts with) PSMA7	0.988
ENSSSCG00000001468 (interacts with) PSMD12	0.988
ENSSSCG00000001468 (interacts with) PSMD13	0.988
ENSSSCG00000001468 (interacts with) PSMC3	0.99
ENSSSCG00000001468 (interacts with) PSMA5	0.991
ENSSSCG00000001468 (interacts with) PSMB7	0.991
ENSSSCG00000001468 (interacts with) PSMD8	0.992
ENSSSCG00000001468 (interacts with) PSMC1	0.992
ENSSSCG00000001468 (interacts with) TBP10	0.992
ENSSSCG00000001468 (interacts with) PSMD4	0.993
ENSSSCG00000001468 (interacts with) PSMC6	0.993
ENSSSCG00000001468 (interacts with) PSMA3	0.995
ENSSSCG00000001468 (interacts with) PSMB3	0.995
ENSSSCG00000001468 (interacts with) PSMA6	0.995
ENSSSCG00000001468 (interacts with) PSMB1	0.996
ENSSSCG00000001468 (interacts with) PSMA4	0.996
ACTR1A (interacts with) MAPRE1	0.92
ACTR1A (interacts with) DCTN1	0.986
ACTR1A (interacts with) DCTN2	0.986
RANGAP1 (interacts with) PAFAH1B1	0.9
RANGAP1 (interacts with) DYNC1H1	0.9
RANGAP1 (interacts with) DYNC1I1	0.901
RANGAP1 (interacts with) DYNC1I2	0.901
RANGAP1 (interacts with) MAPRE1	0.903
RANGAP1 (interacts with) SUMO3	0.98
RANGAP1 (interacts with) SUMO2	0.98
RANGAP1 (interacts with) ENSSSCG00000023884	0.986
RANGAP1 (interacts with) SUMO1	0.994
RANGAP1 (interacts with) RANBP2	0.995
RANGAP1 (interacts with) UBE2I	0.997
NEDD8 (interacts with) SUMO2	0.771
NEDD8 (interacts with) FBXL4	0.91
NEDD8 (interacts with) COPS3	0.918
NEDD8 (interacts with) PSMC2	0.921
NEDD8 (interacts with) PSMA8	0.924
NEDD8 (interacts with) PSMC1	0.924
NEDD8 (interacts with) TBP10	0.927
NEDD8 (interacts with) PSMA6	0.928
NEDD8 (interacts with) PSMA1	0.929
NEDD8 (interacts with) ENSSSCG00000027274	0.929
NEDD8 (interacts with) BTRC	0.93
NEDD8 (interacts with) PSMA4	0.932
NEDD8 (interacts with) PSMA5	0.932
NEDD8 (interacts with) PSMB6	0.936
NEDD8 (interacts with) PSMB7	0.937
NEDD8 (interacts with) FBXW7	0.94
NEDD8 (interacts with) PSMC6	0.942
NEDD8 (interacts with) PSMA3	0.942
NEDD8 (interacts with) PSMD13	0.943
NEDD8 (interacts with) PSMC3	0.947
NEDD8 (interacts with) PSMD12	0.951
NEDD8 (interacts with) PSMD3	0.952
NEDD8 (interacts with) PSMD6	0.954
NEDD8 (interacts with) PSMD8	0.958
NEDD8 (interacts with) SKP2	0.962
NEDD8 (interacts with) ENSSSCG00000029478	0.964
NEDD8 (interacts with) CUL4B	0.964
NEDD8 (interacts with) PSMB3	0.966
NEDD8 (interacts with) COPS8	0.968
NEDD8 (interacts with) COPS4	0.97
NEDD8 (interacts with) PSMD4	0.972
NEDD8 (interacts with) COPS2	0.973
NEDD8 (interacts with) COPS5	0.978
NEDD8 (interacts with) CUL3	0.984
NEDD8 (interacts with) DCUN1D2	0.99
NEDD8 (interacts with) DCUN1D1	0.99
NEDD8 (interacts with) TCEB1	0.993
NEDD8 (interacts with) CUL1	0.997
ENSSSCG00000022740 (interacts with) COPS5	0.74
ENSSSCG00000022740 (interacts with) COPS2	0.792
ENSSSCG00000022740 (interacts with) PSMB4	0.878
ENSSSCG00000022740 (interacts with) PSMD3	0.9
ENSSSCG00000022740 (interacts with) SKP2	0.901
ENSSSCG00000022740 (interacts with) BTRC	0.902
ENSSSCG00000022740 (interacts with) TCEB1	0.91
ENSSSCG00000022740 (interacts with) ENSSSCG00000006830	0.912
ENSSSCG00000022740 (interacts with) CUL1	0.916
ENSSSCG00000022740 (interacts with) PSMA2	0.916
ENSSSCG00000022740 (interacts with) CUL3	0.917
ENSSSCG00000022740 (interacts with) NEDD8	0.952
ENSSSCG00000022740 (interacts with) PSMA8	0.984
ENSSSCG00000022740 (interacts with) PSMB3	0.988
ENSSSCG00000022740 (interacts with) ENSSSCG00000027274	0.989
ENSSSCG00000022740 (interacts with) PSMB6	0.989
ENSSSCG00000022740 (interacts with) PSMA1	0.989
ENSSSCG00000022740 (interacts with) PSMA5	0.99
ENSSSCG00000022740 (interacts with) PSMA6	0.991
ENSSSCG00000022740 (interacts with) PSMA3	0.992
ENSSSCG00000022740 (interacts with) PSMD6	0.993
ENSSSCG00000022740 (interacts with) PSMC2	0.994
ENSSSCG00000022740 (interacts with) PSMB7	0.995
ENSSSCG00000022740 (interacts with) PSMA4	0.995
ENSSSCG00000022740 (interacts with) PSMD8	0.996
ENSSSCG00000022740 (interacts with) PSMD12	0.997
ENSSSCG00000022740 (interacts with) PSMD13	0.997
ENSSSCG00000022740 (interacts with) PSMD2	0.997
ENSSSCG00000022740 (interacts with) PSMC6	0.997
ENSSSCG00000022740 (interacts with) PSMC1	0.997
ENSSSCG00000022740 (interacts with) PSMC3	0.997
ENSSSCG00000022740 (interacts with) PSMD4	0.997
ENSSSCG00000022740 (interacts with) TBP10	0.997
COPS3 (interacts with) PSMD6	0.849
COPS3 (interacts with) SKP2	0.902
COPS3 (interacts with) TCEB1	0.905
COPS3 (interacts with) BTRC	0.917
COPS3 (interacts with) FBXL4	0.922
COPS3 (interacts with) CUL3	0.942
COPS3 (interacts with) CUL1	0.96
COPS3 (interacts with) CUL4B	0.96
COPS3 (interacts with) COPS7A	0.975
COPS3 (interacts with) COPS8	0.992
COPS3 (interacts with) COPS2	0.995
COPS3 (interacts with) COPS5	0.997
COPS3 (interacts with) COPS4	0.998
CUL1 (interacts with) PSMD13	0.902
CUL1 (interacts with) PSMB7	0.904
CUL1 (interacts with) PSMA3	0.904
CUL1 (interacts with) PSMA1	0.905
CUL1 (interacts with) PSMA5	0.906
CUL1 (interacts with) PSMD6	0.908
CUL1 (interacts with) PSMC3	0.912
CUL1 (interacts with) PSMC6	0.912
CUL1 (interacts with) PSMD8	0.915
CUL1 (interacts with) PSMA6	0.915
CUL1 (interacts with) PSMC2	0.915
CUL1 (interacts with) PSMA8	0.917
CUL1 (interacts with) PSMA4	0.925
CUL1 (interacts with) PSMC1	0.926
CUL1 (interacts with) PSMD4	0.952
CUL1 (interacts with) COPS4	0.98
CUL1 (interacts with) FBXL4	0.98
CUL1 (interacts with) COPS2	0.981
CUL1 (interacts with) BTRC	0.986
CUL1 (interacts with) TCEB1	0.987
CUL1 (interacts with) COPS5	0.989
DCUN1D1 (interacts with) DCUN1D2	0.9
DCUN1D1 (interacts with) FBXL4	0.9
DCUN1D1 (interacts with) COPS8	0.902
DCUN1D1 (interacts with) BTRC	0.902
DCUN1D1 (interacts with) COPS4	0.907
DCUN1D1 (interacts with) COPS3	0.91
DCUN1D1 (interacts with) COPS2	0.92
DCUN1D1 (interacts with) SKP2	0.929
DCUN1D1 (interacts with) TCEB1	0.932
DCUN1D1 (interacts with) CUL4B	0.945
DCUN1D1 (interacts with) ENSSSCG00000029478	0.945
DCUN1D1 (interacts with) COPS5	0.963
DCUN1D1 (interacts with) CUL3	0.966
DCUN1D1 (interacts with) CUL1	0.998
COPS2 (interacts with) PSMD8	0.801
COPS2 (interacts with) COPS7A	0.88
COPS2 (interacts with) FBXL4	0.912
COPS8 (interacts with) BTRC	0.904
COPS8 (interacts with) TCEB1	0.907
COPS8 (interacts with) FBXL4	0.923
COPS8 (interacts with) CUL3	0.941
COPS8 (interacts with) CUL1	0.959
COPS8 (interacts with) COPS7A	0.96
COPS8 (interacts with) CUL4B	0.96
COPS8 (interacts with) COPS5	0.995
COPS8 (interacts with) COPS4	0.996
COPS8 (interacts with) COPS2	0.998
ENSSSCG00000027274 (interacts with) BTRC	0.9
ENSSSCG00000027274 (interacts with) PSMA1	0.901
ENSSSCG00000027274 (interacts with) SKP2	0.902
ENSSSCG00000027274 (interacts with) CUL3	0.904
ENSSSCG00000027274 (interacts with) CUL1	0.905
ENSSSCG00000027274 (interacts with) TCEB1	0.912
ENSSSCG00000027274 (interacts with) ENSSSCG00000006830	0.927
ENSSSCG00000027274 (interacts with) PSMB4	0.97
ENSSSCG00000027274 (interacts with) PSMD6	0.987
ENSSSCG00000027274 (interacts with) PSMD3	0.989
ENSSSCG00000027274 (interacts with) PSMA8	0.991
ENSSSCG00000027274 (interacts with) PSMD12	0.991
ENSSSCG00000027274 (interacts with) PSMC2	0.992
ENSSSCG00000027274 (interacts with) PSMD8	0.994
ENSSSCG00000027274 (interacts with) PSMD4	0.995
ENSSSCG00000027274 (interacts with) PSMD13	0.995
ENSSSCG00000027274 (interacts with) PSMC3	0.995
ENSSSCG00000027274 (interacts with) TBP10	0.996
ENSSSCG00000027274 (interacts with) PSMC1	0.996
ENSSSCG00000027274 (interacts with) PSMC6	0.996
ENSSSCG00000027274 (interacts with) PSMB6	0.996
ENSSSCG00000027274 (interacts with) PSMA5	0.996
ENSSSCG00000027274 (interacts with) PSMB7	0.997
ENSSSCG00000027274 (interacts with) PSMA3	0.998
ENSSSCG00000027274 (interacts with) PSMA4	0.998
ENSSSCG00000027274 (interacts with) PSMA6	0.998
PSMA8 (interacts with) PSMD8	0.994
PSMA8 (interacts with) PSMA6	0.994
PSMA8 (interacts with) PSMC1	0.995
PSMA8 (interacts with) PSMA4	0.995
PSMA5 (interacts with) TCEB1	0.913
PSMA5 (interacts with) PSMB4	0.974
PSMA5 (interacts with) PSMA8	0.991
PSMA5 (interacts with) PSMC1	0.995
PSMA5 (interacts with) PSMA6	0.996
PSMA5 (interacts with) PSMD8	0.997
PSMA5 (interacts with) PSMD4	0.997
PSMA5 (interacts with) PSMC6	0.997
PSMA5 (interacts with) PSMA3	0.997
PSMA5 (interacts with) PSMA4	0.997
PSMA5 (interacts with) PSMB7	0.998
PSMA7 (interacts with) POMP	0.864
PSMA7 (interacts with) BTRC	0.9
PSMA7 (interacts with) PSMA8	0.901
PSMA7 (interacts with) SKP2	0.901
PSMA7 (interacts with) TCEB1	0.905
PSMA7 (interacts with) ENSSSCG00000006830	0.91
PSMA7 (interacts with) CUL3	0.913
PSMA7 (interacts with) CUL1	0.917
PSMA7 (interacts with) NEDD8	0.924
PSMA7 (interacts with) PSMA2	0.952
PSMA7 (interacts with) PSMB4	0.974
PSMA7 (interacts with) ENSSSCG00000022740	0.984
PSMA7 (interacts with) PSMD3	0.984
PSMA7 (interacts with) PSMD6	0.988
PSMA7 (interacts with) PSMD2	0.989
PSMA7 (interacts with) PSMD4	0.991
PSMA7 (interacts with) PSMA1	0.991
PSMA7 (interacts with) PSMC2	0.991
PSMA7 (interacts with) ENSSSCG00000027274	0.992
PSMA7 (interacts with) PSMD12	0.992
PSMA7 (interacts with) PSMD8	0.994
PSMA7 (interacts with) PSMA6	0.994
PSMA7 (interacts with) PSMA5	0.995
PSMA7 (interacts with) PSMA3	0.995
PSMA7 (interacts with) PSMA4	0.995
PSMA7 (interacts with) PSMC1	0.995
PSMA7 (interacts with) PSMD13	0.995
PSMA7 (interacts with) TBP10	0.996
PSMA7 (interacts with) PSMB6	0.996
PSMA7 (interacts with) PSMC3	0.996
PSMA7 (interacts with) PSMB7	0.997
PSMA7 (interacts with) PSMC6	0.997
PSMA7 (interacts with) PSMB1	0.998
PSMA7 (interacts with) PSMB3	0.998
SUMO2 (interacts with) SUMO1	0.916
SUMO2 (interacts with) CUL4B	0.919
SUMO2 (interacts with) PIAS1	0.969
SUMO2 (interacts with) RANBP2	0.993
PSMA2 (interacts with) COPS5	0.753
PSMA2 (interacts with) PSMD3	0.916
PSMA2 (interacts with) PSMA8	0.951
PSMA2 (interacts with) PSMD13	0.957
PSMA2 (interacts with) PSMD6	0.962
PSMA2 (interacts with) PSMD12	0.962
PSMA2 (interacts with) PSMA5	0.972
PSMA2 (interacts with) ENSSSCG00000027274	0.98
PSMA2 (interacts with) PSMC3	0.981
PSMA2 (interacts with) PSMB7	0.986
PSMA2 (interacts with) PSMD8	0.988
PSMA2 (interacts with) PSMB6	0.991
PSMA2 (interacts with) PSMA1	0.992
PSMA2 (interacts with) PSMB4	0.993
PSMA2 (interacts with) PSMC2	0.994
PSMA2 (interacts with) PSMD4	0.994
PSMA2 (interacts with) ENSSSCG00000006830	0.995
PSMA2 (interacts with) PSMA3	0.995
PSMA2 (interacts with) PSMC1	0.995
PSMA2 (interacts with) PSMA6	0.997
PSMA2 (interacts with) PSMC6	0.997
PSMA2 (interacts with) TBP10	0.998
PSMA2 (interacts with) PSMA4	0.999
PSMD6 (interacts with) COPS4	0.724
PSMD6 (interacts with) ENSSSCG00000006830	0.887
PSMD6 (interacts with) COPS2	0.892
PSMD6 (interacts with) BTRC	0.9
PSMD6 (interacts with) TCEB1	0.904
PSMD6 (interacts with) COPS5	0.918
PSMD6 (interacts with) PSMB4	0.963
PSMD6 (interacts with) PSMA8	0.988
PSMD6 (interacts with) PSMA5	0.988
PSMD6 (interacts with) PSMA3	0.991
PSMD6 (interacts with) PSMA6	0.993
PSMD6 (interacts with) PSMD8	0.994
PSMD6 (interacts with) PSMA4	0.994
PSMD6 (interacts with) PSMB7	0.995
PSMD6 (interacts with) PSMC1	0.997
PSMD6 (interacts with) PSMC6	0.997
PSMD6 (interacts with) PSMD4	0.998
COPS5 (interacts with) PSMD8	0.723
COPS5 (interacts with) FBXL4	0.903
COPS5 (interacts with) TCEB1	0.962
COPS5 (interacts with) COPS7A	0.992
COPS5 (interacts with) COPS2	0.997
COPS4 (interacts with) TCEB1	0.909
COPS4 (interacts with) FBXL4	0.91
COPS4 (interacts with) COPS7A	0.993
COPS4 (interacts with) COPS2	0.995
COPS4 (interacts with) COPS5	0.999
PSMB6 (interacts with) SKP2	0.9
PSMB6 (interacts with) BTRC	0.9
PSMB6 (interacts with) TCEB1	0.905
PSMB6 (interacts with) CUL1	0.906
PSMB6 (interacts with) CUL3	0.906
PSMB6 (interacts with) ENSSSCG00000006830	0.975
PSMB6 (interacts with) PSMD6	0.988
PSMB6 (interacts with) PSMD3	0.989
PSMB6 (interacts with) PSMC2	0.991
PSMB6 (interacts with) PSMD13	0.992
PSMB6 (interacts with) PSMD12	0.992
PSMB6 (interacts with) PSMA5	0.996
PSMB6 (interacts with) PSMA8	0.996
PSMB6 (interacts with) PSMC1	0.996
PSMB6 (interacts with) PSMA1	0.996
PSMB6 (interacts with) TBP10	0.996
PSMB6 (interacts with) PSMC3	0.996
PSMB6 (interacts with) PSMD4	0.996
PSMB6 (interacts with) PSMB4	0.997
PSMB6 (interacts with) PSMA6	0.997
PSMB6 (interacts with) PSMC6	0.997
PSMB6 (interacts with) PSMB7	0.997
PSMB6 (interacts with) PSMA4	0.998
PSMB6 (interacts with) PSMD8	0.998
PSMB6 (interacts with) PSMA3	0.998
PSMB4 (interacts with) COPS2	0.729
PSMB4 (interacts with) PSMA8	0.974
PSMB4 (interacts with) PSMC1	0.981
PSMB4 (interacts with) PSMC6	0.985
PSMB4 (interacts with) PSMA3	0.987
PSMB4 (interacts with) PSMA4	0.989
PSMB4 (interacts with) PSMD8	0.991
PSMB4 (interacts with) PSMA6	0.991
PSMB4 (interacts with) PSMB7	0.996
PSMA3 (interacts with) PSMA8	0.994
PSMA3 (interacts with) PSMD8	0.997
PSMA3 (interacts with) PSMC6	0.998
PSMA3 (interacts with) PSMC1	0.998
PSMA3 (interacts with) PSMA4	0.999
PSMA3 (interacts with) PSMA6	0.999
UBE2I (interacts with) NEDD8	0.714
UBE2I (interacts with) ENSSSCG00000029478	0.947
UBE2I (interacts with) CUL4B	0.947
UBE2I (interacts with) ENSSSCG00000023884	0.987
UBE2I (interacts with) PIAS1	0.992
UBE2I (interacts with) SUMO3	0.994
UBE2I (interacts with) RANBP2	0.996
UBE2I (interacts with) SUMO1	0.998
UBE2I (interacts with) SUMO2	0.999
PSMB7 (interacts with) PSMA8	0.996
PSMB7 (interacts with) PSMC6	0.997
PSMB7 (interacts with) PSMD8	0.997
PSMB7 (interacts with) PSMC1	0.998
PSMB7 (interacts with) PSMA4	0.998
PSMB7 (interacts with) PSMA3	0.998
PSMB7 (interacts with) PSMA6	0.999
PSMB3 (interacts with) BTRC	0.9
PSMB3 (interacts with) SKP2	0.9
PSMB3 (interacts with) TCEB1	0.908
PSMB3 (interacts with) CUL1	0.915
PSMB3 (interacts with) CUL3	0.915
PSMB3 (interacts with) ENSSSCG00000006830	0.98
PSMB3 (interacts with) PSMD3	0.988
PSMB3 (interacts with) PSMA2	0.988
PSMB3 (interacts with) PSMB4	0.991
PSMB3 (interacts with) PSMC1	0.994
PSMB3 (interacts with) PSMD6	0.995
PSMB3 (interacts with) PSMD12	0.995
PSMB3 (interacts with) PSMD4	0.996
PSMB3 (interacts with) PSMC2	0.997
PSMB3 (interacts with) PSMA5	0.997
PSMB3 (interacts with) PSMA8	0.997
PSMB3 (interacts with) PSMA1	0.997
PSMB3 (interacts with) PSMD13	0.997
PSMB3 (interacts with) ENSSSCG00000027274	0.997
PSMB3 (interacts with) PSMD8	0.998
PSMB3 (interacts with) PSMC3	0.998
PSMB3 (interacts with) PSMC6	0.998
PSMB3 (interacts with) PSMB6	0.998
PSMB3 (interacts with) PSMA3	0.998
PSMB3 (interacts with) TBP10	0.998
PSMB3 (interacts with) PSMA6	0.999
PSMB3 (interacts with) PSMB7	0.999
PSMB3 (interacts with) PSMA4	0.999
PSMC6 (interacts with) COPS2	0.8
PSMC6 (interacts with) PSMA8	0.996
PSMC6 (interacts with) PSMD8	0.998
PSMC6 (interacts with) PSMA4	0.999
PSMC6 (interacts with) PSMC1	0.999
PSMC6 (interacts with) PSMA6	0.999
PSMC3 (interacts with) COPS2	0.74
PSMC3 (interacts with) BTRC	0.902
PSMC3 (interacts with) TCEB1	0.918
PSMC3 (interacts with) PSMB4	0.976
PSMC3 (interacts with) ENSSSCG00000006830	0.98
PSMC3 (interacts with) PSMA8	0.996
PSMC3 (interacts with) PSMD6	0.997
PSMC3 (interacts with) PSMA3	0.997
PSMC3 (interacts with) PSMA5	0.997
PSMC3 (interacts with) PSMA4	0.998
PSMC3 (interacts with) PSMD8	0.998
PSMC3 (interacts with) PSMB7	0.998
PSMC3 (interacts with) PSMD4	0.998
PSMC3 (interacts with) PSMA6	0.998
PSMC3 (interacts with) PSMC6	0.999
PSMC3 (interacts with) PSMC1	0.999
PSMC2 (interacts with) BTRC	0.902
PSMC2 (interacts with) TCEB1	0.907
PSMC2 (interacts with) PSMB4	0.985
PSMC2 (interacts with) ENSSSCG00000006830	0.987
PSMC2 (interacts with) PSMA8	0.991
PSMC2 (interacts with) PSMD6	0.992
PSMC2 (interacts with) PSMA5	0.993
PSMC2 (interacts with) PSMD13	0.995
PSMC2 (interacts with) PSMA3	0.996
PSMC2 (interacts with) PSMB7	0.996
PSMC2 (interacts with) PSMD8	0.998
PSMC2 (interacts with) PSMA1	0.998
PSMC2 (interacts with) PSMA6	0.999
PSMC2 (interacts with) PSMA4	0.999
PSMC2 (interacts with) PSMC1	0.999
PSMC2 (interacts with) PSMC6	0.999
PSMC2 (interacts with) PSMC3	0.999
PSMC2 (interacts with) PSMD4	0.999
PSMC1 (interacts with) PSMA6	0.999
PSMC1 (interacts with) PSMA4	0.999
PSMD8 (interacts with) PSMC1	0.998
PSMD8 (interacts with) PSMA6	0.998
PSMD8 (interacts with) PSMA4	0.998
PSMB1 (interacts with) SKP2	0.9
PSMB1 (interacts with) BTRC	0.9
PSMB1 (interacts with) CUL3	0.911
PSMB1 (interacts with) CUL1	0.911
PSMB1 (interacts with) TCEB1	0.912
PSMB1 (interacts with) NEDD8	0.937
PSMB1 (interacts with) POMP	0.983
PSMB1 (interacts with) ENSSSCG00000006830	0.986
PSMB1 (interacts with) PSMD3	0.991
PSMB1 (interacts with) ENSSSCG00000022740	0.991
PSMB1 (interacts with) PSMD2	0.994
PSMB1 (interacts with) PSMD6	0.995
PSMB1 (interacts with) PSMD13	0.996
PSMB1 (interacts with) ENSSSCG00000027274	0.997
PSMB1 (interacts with) PSMA1	0.997
PSMB1 (interacts with) PSMD12	0.998
PSMB1 (interacts with) PSMC2	0.998
PSMB1 (interacts with) PSMC1	0.998
PSMB1 (interacts with) PSMD4	0.998
PSMB1 (interacts with) PSMC6	0.998
PSMB1 (interacts with) PSMA3	0.998
PSMB1 (interacts with) PSMA8	0.998
PSMB1 (interacts with) PSMA5	0.998
PSMB1 (interacts with) PSMA2	0.998
PSMB1 (interacts with) PSMA6	0.999
PSMB1 (interacts with) PSMA4	0.999
PSMB1 (interacts with) PSMB7	0.999
PSMB1 (interacts with) PSMC3	0.999
PSMB1 (interacts with) PSMB6	0.999
PSMB1 (interacts with) PSMB3	0.999
PSMB1 (interacts with) PSMB4	0.999
PSMB1 (interacts with) TBP10	0.999
PSMB1 (interacts with) PSMD8	0.999
PSMD12 (interacts with) COPS2	0.889
PSMD12 (interacts with) SKP2	0.908
PSMD12 (interacts with) TCEB1	0.909
PSMD12 (interacts with) COPS5	0.913
PSMD12 (interacts with) BTRC	0.918
PSMD12 (interacts with) CUL3	0.923
PSMD12 (interacts with) CUL1	0.938
PSMD12 (interacts with) PSMB4	0.966
PSMD12 (interacts with) ENSSSCG00000006830	0.975
PSMD12 (interacts with) PSMA8	0.992
PSMD12 (interacts with) PSMA1	0.994
PSMD12 (interacts with) PSMA3	0.997
PSMD12 (interacts with) PSMA5	0.997
PSMD12 (interacts with) PSMA6	0.997
PSMD12 (interacts with) PSMC1	0.998
PSMD12 (interacts with) PSMC2	0.998
PSMD12 (interacts with) PSMC3	0.998
PSMD12 (interacts with) PSMB7	0.998
PSMD12 (interacts with) PSMA4	0.998
PSMD12 (interacts with) PSMD8	0.998
PSMD12 (interacts with) PSMD6	0.998
PSMD12 (interacts with) PSMD13	0.999
PSMD12 (interacts with) PSMC6	0.999
PSMD12 (interacts with) PSMD4	0.999
PSMD2 (interacts with) COPS2	0.843
PSMD2 (interacts with) SKP2	0.9
PSMD2 (interacts with) BTRC	0.902
PSMD2 (interacts with) TCEB1	0.907
PSMD2 (interacts with) CUL3	0.912
PSMD2 (interacts with) CUL1	0.917
PSMD2 (interacts with) PSMA2	0.942
PSMD2 (interacts with) NEDD8	0.943
PSMD2 (interacts with) PSMB4	0.956
PSMD2 (interacts with) ENSSSCG00000006830	0.963
PSMD2 (interacts with) ENSSSCG00000027274	0.989
PSMD2 (interacts with) PSMA8	0.989
PSMD2 (interacts with) PSMA1	0.989
PSMD2 (interacts with) PSMB6	0.99
PSMD2 (interacts with) PSMB3	0.991
PSMD2 (interacts with) PSMB7	0.993
PSMD2 (interacts with) PSMA6	0.994
PSMD2 (interacts with) PSMA5	0.995
PSMD2 (interacts with) PSMA3	0.996
PSMD2 (interacts with) PSMC2	0.997
PSMD2 (interacts with) PSMA4	0.997
PSMD2 (interacts with) PSMD13	0.997
PSMD2 (interacts with) PSMD6	0.997
PSMD2 (interacts with) PSMD3	0.998
PSMD2 (interacts with) TBP10	0.998
PSMD2 (interacts with) PSMD8	0.998
PSMD2 (interacts with) PSMC1	0.998
PSMD2 (interacts with) PSMC6	0.999
PSMD2 (interacts with) PSMD12	0.999
PSMD2 (interacts with) PSMC3	0.999
PSMD2 (interacts with) PSMD4	0.999
PSMD13 (interacts with) COPS2	0.834
PSMD13 (interacts with) COPS5	0.843
PSMD13 (interacts with) BTRC	0.902
PSMD13 (interacts with) TCEB1	0.902
PSMD13 (interacts with) ENSSSCG00000006830	0.92
PSMD13 (interacts with) PSMB4	0.935
PSMD13 (interacts with) PSMA5	0.991
PSMD13 (interacts with) PSMA6	0.992
PSMD13 (interacts with) PSMA3	0.993
PSMD13 (interacts with) PSMA8	0.994
PSMD13 (interacts with) PSMA1	0.995
PSMD13 (interacts with) PSMA4	0.996
PSMD13 (interacts with) PSMD8	0.996
PSMD13 (interacts with) PSMB7	0.996
PSMD13 (interacts with) PSMC1	0.997
PSMD13 (interacts with) PSMC3	0.998
PSMD13 (interacts with) PSMC6	0.998
PSMD13 (interacts with) PSMD6	0.998
PSMD13 (interacts with) PSMD4	0.999
PSMD3 (interacts with) COPS5	0.787
PSMD3 (interacts with) COPS2	0.792
PSMD3 (interacts with) PSMB4	0.878
PSMD3 (interacts with) BTRC	0.902
PSMD3 (interacts with) SKP2	0.91
PSMD3 (interacts with) TCEB1	0.91
PSMD3 (interacts with) ENSSSCG00000006830	0.912
PSMD3 (interacts with) CUL1	0.916
PSMD3 (interacts with) CUL3	0.917
PSMD3 (interacts with) PSMA8	0.984
PSMD3 (interacts with) PSMA1	0.989
PSMD3 (interacts with) PSMA5	0.99
PSMD3 (interacts with) PSMA6	0.991
PSMD3 (interacts with) PSMA3	0.992
PSMD3 (interacts with) PSMA4	0.995
PSMD3 (interacts with) PSMB7	0.995
PSMD3 (interacts with) PSMD8	0.996
PSMD3 (interacts with) PSMC3	0.997
PSMD3 (interacts with) PSMC6	0.997
PSMD3 (interacts with) PSMD6	0.997
PSMD3 (interacts with) PSMC2	0.998
PSMD3 (interacts with) TBP10	0.999
PSMD3 (interacts with) PSMD12	0.999
PSMD3 (interacts with) PSMD4	0.999
PSMD3 (interacts with) PSMC1	0.999
PSMD3 (interacts with) PSMD13	0.999
TBP10 (interacts with) BTRC	0.9
TBP10 (interacts with) SKP2	0.902
TBP10 (interacts with) TCEB1	0.907
TBP10 (interacts with) CUL3	0.918
TBP10 (interacts with) CUL1	0.921
TBP10 (interacts with) PSMB4	0.994
TBP10 (interacts with) PSMA8	0.996
TBP10 (interacts with) ENSSSCG00000006830	0.996
TBP10 (interacts with) PSMA5	0.997
TBP10 (interacts with) PSMA3	0.998
TBP10 (interacts with) PSMD6	0.998
TBP10 (interacts with) PSMD13	0.998
TBP10 (interacts with) PSMB7	0.998
TBP10 (interacts with) PSMC2	0.999
TBP10 (interacts with) PSMD8	0.999
TBP10 (interacts with) PSMC6	0.999
TBP10 (interacts with) PSMD4	0.999
TBP10 (interacts with) PSMC1	0.999
TBP10 (interacts with) PSMD12	0.999
TBP10 (interacts with) PSMC3	0.999
TBP10 (interacts with) PSMA6	0.999
TBP10 (interacts with) PSMA4	0.999
TBP10 (interacts with) PSMA1	0.999
PSMD4 (interacts with) COPS2	0.764
PSMD4 (interacts with) COPS5	0.809
PSMD4 (interacts with) TCEB1	0.913
PSMD4 (interacts with) PSMB4	0.985
PSMD4 (interacts with) PSMA8	0.991
PSMD4 (interacts with) PSMB7	0.997
PSMD4 (interacts with) PSMA4	0.998
PSMD4 (interacts with) PSMC6	0.998
PSMD4 (interacts with) PSMA3	0.998
PSMD4 (interacts with) PSMC1	0.999
PSMD4 (interacts with) PSMD8	0.999
PSMD4 (interacts with) PSMA6	0.999
PSMA6 (interacts with) PSMA4	0.999
PSMA1 (interacts with) BTRC	0.9
PSMA1 (interacts with) TCEB1	0.912
PSMA1 (interacts with) PSMB4	0.97
PSMA1 (interacts with) ENSSSCG00000006830	0.983
PSMA1 (interacts with) PSMD6	0.987
PSMA1 (interacts with) PSMA8	0.99
PSMA1 (interacts with) PSMD8	0.994
PSMA1 (interacts with) PSMC3	0.995
PSMA1 (interacts with) PSMA3	0.996
PSMA1 (interacts with) PSMA5	0.997
PSMA1 (interacts with) PSMB7	0.997
PSMA1 (interacts with) PSMC6	0.999
PSMA1 (interacts with) PSMC1	0.999
PSMA1 (interacts with) PSMD4	0.999
PSMA1 (interacts with) PSMA4	0.999
PSMA1 (interacts with) PSMA6	0.999
